# Supplementary material for: Sesquiterpene Lactones with Dual Inhibitory Activity against the Trypanosoma brucei Pteridine Reductase 1 and Dihydrofolate Reductase
Source: Molecules. 2021 Dec 27;27(1):149. doi: 10.3390/molecules27010149 (PMC8747069; doi:10.3390/molecules27010149)
Supplement: Supplementary file 1 [file molecules-27-00149-s001.zip]

Archive with 1 entries (1 files):
- molecules-1508046-supplementary.pdf
